# Supplementary material for: Role for plant foods in kidney health among middle-aged individuals environmentally exposed to cadmium and lead
Source: PLoS One. 2026 May 29;21(5):e0350506. doi: 10.1371/journal.pone.0350506 (PMC13221064; doi:10.1371/journal.pone.0350506)
Supplement: S1 Dataset — (XLSX) [file pone.0350506.s001.xlsx]

## Sheet: Data
Code	Gender	Age	Smoking	BMI	Waist_cm	Fat_percentage	Muscle_mass	Bone_mass	BMR	BUN	u_cre_mgdL	eGFR	NAG_units_mmolCre	FBS	SBP	DBP	B_Pb_ugL	B_Cd_ugL	DM1	CKD1	HTN1	TotalPFS
1	2	73	1	23.72	94	28.6	36.8	2.3	1112	12.4	63	60.18	1.03887	110	173	88	2.121	1.8	1	1	1	40
2	2	69	1	23.52	88	36.1	34.1	2	1058	10.2	72.1	88.82	0.892537	93	143	73	2.121	1.9	1	0	1	44
3	2	63	1	24.32	83	35.7	32.8	1.9	1020	8.3	30.7	84.83	3.50287	77	118	74	2.121	0.7	1	0	0	39
4	2	54	1	25.61	83	36.2	35.2	2.1	1105	11	113.1	79.94	0.36772	126	145	91	2.121	0.028	1	0	1	39
5	2	57	1	27.16	81	38.9	35.2	2.1	1118	14.4	81.3	80.62	0.610767	89	109	73	2.121	0.1	1	0	0	40
6	2	63	1	28.93	90	41.3	36	2.2	1153	10.2	133.2	68.05	0.377633	83	127	84	2.121	0.6	1	0	0	32
7	2	54	1	26.86	94	39	40.4	2.6	1297	12.1	57.6	74.49	1.17912	112	141	99	2.121	0.028	1	0	1	31
8	2	53	1	25.35	78	36.3	32.2	1.8	1009	17.9	43.9	76.05	0.567021	86	134	94	4.1	0.5	1	0	1	37
9	2	67	1	25.2	94	37.5	33.5	1.9	1046	15.7	145.1	79.9	0.58092	101	123	65	2.121	0.028	1	0	0	34
10	2	59	1	26.62	96	38.7	34.2	2	1082	10.9	93.7	67.27	0.432836	88	146	97	4.3	1.1	1	0	1	54
11	2	66	1	23.95	97	36.4	39	2.5	1223	11.4	25	79.21	0.622063	90	112	77	2.121	0.3	1	0	0	35
12	2	64	1	23.85	90	34.6	37.1	2.3	1154	10.7	127.9	71.39	0.979923	95	154	94	2.121	0.028	1	0	1	34
13	1	71	2	15.87	77	8.3	37.5	2.1	1036	16.5	226.9	86.79	1.02318	77	117	74	4.7	0.9	1	0	0	12
14	2	78	1	21.87	76	31.8	31.8	1.8	961	10	109.8	59.64	1.25768	96	109	88	2.121	2.9	1	1	0	43
15	1	41	2	31.81	97	31.6	56.1	3.1	1679	17.3	163.8	86.74	0.334958	95	138	89	2.121	0.028	1	0	0	18
16	2	66	1	18.59	88	24.9	34.2	2	1019	24.7	40.1	51.15	2.92635	96	139	73	2.121	0.6	1	1	0	44
17	2	45	1	22.31	73	29.8	35.9	2.2	1114	11.2	139.8	79.35	0.613214	96	128	86	6.2	0.028	1	0	0	29
18	2	63	1	28.48	104	41	38.5	2.4	1234	12.9	163	71.89	0.630745	98	150	96	2.121	0.028	1	0	1	39
19	2	53	1	29.33	105	41.8	36.2	2.2	1171	10.7	91	98.92	0.436814	85	131	91	2.121	0.1	1	0	1	15
20	2	77	1	22.86	87	31.4	35.4	2.1	1074	14.4	78.5	57.04	1.29408	76	108	73	2.121	0.028	1	1	0	45
21	1	55	1	22.75	84	20.6	44.9	2.5	1821	15.4	134.1	69.77	0.349594	87	120	74	2.121	0.5	1	0	0	49
22	1	56	2	22.15	74	3	52.1	2.9	1471	13.6	152.6	70	0.990881	105	107	72	7.7	0.1	1	0	0	47
23	1	58	2	19.03	70	11.2	46.3	2.5	1030	16.6	221.6	68.32	4.43858	93	118	78	5	1.8	1	0	0	45
24	2	55	1	26.49	92	37.9	34.5	2	1090	10.2	213.2	88.31	0.397558	75	130	76	2.121	0.028	1	0	0	45
25	2	69	1	16.53	69	19.7	29.5	1.6	862	17	125.2	61.11	1.547	84	123	79	4	0.7	1	0	0	37
26	1	43	1	17.9	88	38	38.8	2.4	1250	19	28.5	105.66	1.36361	182	158	84	2.121	0.028	0	0	1	47
27	2	45	1	27.06	96	38.5	37.8	2.4	1218	9.9	42.5	67.98	1.71952	179	140	88	2.121	0.3	0	0	1	37
28	2	73	1	18.01	78	10.8	38.7	2.4	1110	22	74.2	48.69	0.922718	294	136	73	2.121	0.6	0	1	0	43
29	2	61	1	36.04	105	50.1	41.1	2.7	1400	9.5	99.9	94.41	0.685019	209	140	79	2.121	1	0	0	1	31
30	1	51	2	25.28	91	24.6	48.8	2.7	1412	19.2	43.2	71.02	1.21851	175	156	95	4.1	1.8	0	0	1	37
31	2	63	1	21.57	75	31.9	32.5	1.9	995	15.2	79.4	69.92	0.764559	203	134	85	2.121	0.1	0	0	0	52
32	2	46	1	28.6	95	40.8	40.2	2.6	1312	8	89.8	95.59	0.7488	135	103	76	2.121	0.2	0	0	0	39
33	1	73	1	25.71	90	22	55	3	1581	18.6	123.8	71.73	1.36231	124	138	89	2.121	0.5	0	0	0	25
34	2	64	1	21.29	82	29.7	31.9	1.8	966	19.3	31	48.21	2.53686	176	158	86	4.9	0.6	0	1	1	43
35	2	44	1	27.1	89	38.7	39.9	2.6	1291	9.2	84.6	89.66	3.28755	289	176	78	3.5	0.5	0	0	1	28
36	2	78	1	20.35	84	27.7	33.5	1.9	997	17.9	98.7	52.02	1.81918	89	113	61	4.4	0.028	0	1	0	46
37	2	60	1	27.48	100	38.9	42.4	2.8	1359	11.7	42.6	77.78	1.37857	227	129	78	5.5	1.8	0	0	0	29
38	2	43	1	33.44	90	46.1	43.2	2.9	1466	11.9	114.2	107.66	0.49269	252	163	103	7.3	0.6	0	0	1	6
39	2	54	1	24.27	88	33.9	36.3	2.2	1132	12.5	265.3	93.37	0.324269	122	119	80	2.121	0.028	0	0	0	36
40	1	50	1	22.33	94	23.7	49.5	2.7	1431	13.3	53	103.63	0.360674	347	125	91	3.8	0.028	0	0	1	39
41	2	57	1	26.36	87	38.2	34.6	2	1093	10.4	63.5	61.01	10.3799	158	128	85	27.5	0.1	0	0	0	6
42	2	66	1	26.44	100	38.8	34.4	2	1082	14.9	260.7	61.63	0.416008	242	125	91	4.1	1.9	0	0	1	34
43	1	41	1	35.18	113	33.8	66.9	3.6	2053	13.6	65.6	108.76	0.90049	148	142	101	3	0.3	0	0	1	24
44	2	66	1	22.71	87	26.9	35.3	2.1	1059	21.4	64.2	46.12	6.72912	167	171	91	3.4	0.4	0	1	1	14
45	2	73	1	25.82	94	37.9	29.8	1.6	927	28.3	72.8	34.76	9.3432	156	173	78	9.1	0.5	0	1	1	18
46	2	66	1	28.49	111	41.3	43.2	2.9	1401	20	79.5	41.18	4.08942	154	152	77	3.6	0.3	0	1	1	36
47	2	55	1	35.07	111	48.6	38.2	2.4	1285	10.8	66.8	77.13	0.844171	128	142	92	17.3	1.1	0	0	1	36
48	2	59	1	21.73	90	27.9	33.4	1.9	1008	15.8	106.2	63.14	1.12458	142	143	91	3	0.028	0	0	1	46
49	1	53	1	21.84	89	18.3	47.2	2.6	1346	13	177.7	86.59	0.230766	95	159	93	2.121	0.4	1	0	1	31
50	2	77	1	26.49	87	39.2	32.1	1.8	1001	15	79	74.48	0.25269	126	139	84	2.121	0.028	1	0	0	72
51	2	79	1	22.27	95	30.9	37.1	2.3	1126	9	31.4	67.07	0.507401	104	146	83	2.121	0.028	1	0	1	23
52	2	70	1	21.38	80	30	32.7	1.9	988	20	49.1	79.48	0.602029	106	122	78	2.121	0.028	1	0	0	44
53	2	59	1	22.39	84	32.5	35.6	2.1	1097	11	94.5	96.21	0.409544	98	127	70	2.121	0.028	1	0	0	57
54	1	61	1	31.8	109	31	52.6	2.9	1537	12	199.2	72.87	0.15776	114	136	82	9.7	0.028	1	0	0	27
55	1	59	2	22.27	84	22.3	40.9	2.3	1162	22	155.9	100.96	0.270679	109	127	80	17.1	0.6	1	0	0	23
56	2	68	1	22.58	80	32	37	2.3	1135	10	84.1	84.62	0.402013	100	169	100	2.121	0.1	1	0	1	39
57	2	69	1	27	93	38.9	42.1	2.8	1344	13	95.1	99.41	0.29714	92	144	86	2.121	0.3	1	0	1	42
58	2	65	1	27.14	100	39.5	35.7	2.2	1132	10	117.5	90.92	0.436146	85	139	92	2.121	0.5	1	0	1	38
59	2	80	1	28.87	107	43	32.7	1.9	1041	8	40.1	86.56	1.04843	88	168	103	2.121	0.028	1	0	1	38
60	2	78	1	15.09	63	16.6	26	1.2	749	8	52.2	85.47	0.745321	99	158	88	4.9	0.4	1	0	1	45
61	2	61	1	28.49	86	41.1	33.4	1.9	1054	14	94.7	78.39	0.357346	99	137	81	2.121	0.028	1	0	0	46
62	2	51	1	26.06	80	37.6	36.6	2.2	1162	15	84.4	89.4	0.265136	98	128	60	14.8	0.3	1	0	0	35
63	2	74	1	28.8	94	41.8	37.9	2.4	1213	11	130.7	82.49	0.315614	85	130	70	2.121	0.028	1	0	0	10
64	2	62	1	26.58	89	38	35	2.1	1101	11	106.8	100.53	0.224506	83	145	82	19.6	0.028	1	0	1	27
65	2	45	1	24.37	84	34.9	35.5	2.1	1121	12	233.5	118.47	0.141143	95	147	93	4.9	0.2	1	0	1	39
66	2	60	1	48.13	125	60.4	40.3	2.6	1492	21	113.9	101.35	0.17862	83	142	82	6.1	1.8	1	0	1	10
67	2	67	1	20.31	85	30.9	31.9	1.8	969	13	84.8	59.69	0.406108	85	137	81	3	0.2	1	1	0	38
68	1	65	2	23.6	95	24.2	47.9	2.6	1368	12	183	93.74	0.101036	93	128	77	4.9	3.1	1	0	0	43
69	2	65	1	28.21	97	40.7	37.4	2.3	1193	11	50.4	94.13	0.213433	93	137	84	2.121	0.028	1	0	0	37
70	2	62	1	20.19	74	29	32.5	1.9	986	10	57.2	73.43	0.372303	106	138	81	3.2	0.1	1	0	0	38
71	2	64	1	30.47	115	43.2	39.1	2.5	1270	33	58.5	17.51	3.28853	110	155	68	14.8	0.8	0	1	1	19
72	2	75	1	14.69	78	13.3	30.9	1.7	884	11	61.3	98.74	0.357321	131	177	89	2.121	0.028	0	0	1	69
73	1	56	2	33.5	113	32.2	58.6	3.2	1743	20	85	47.1	0.952815	155	150	86	3.7	1.4	0	1	1	28
74	2	74	1	18.4	72	23.6	34	2	1004	9	115	87.91	0.350026	97	137	79	3	0.028	0	0	0	36
75	1	58	2	24.99	85	23.9	50.2	2.8	1450	17	109.7	76.11	0.29048	169	112	79	5.3	0.8	0	0	0	32
76	2	67	1	21.05	89	27.9	36.7	2.2	1105	11	54.8	83.83	0.903529	152	147	93	9.5	1.4	0	0	1	18
77	2	68	1	29.18	101	41.6	41	2.6	1322	15	62.7	89.88	0.387136	127	144	82	6.3	1.3	0	0	1	34
78	2	53	1	27.15	105	38.1	40.4	2.6	1293	11	47.9	102.95	0.410739	73	122	77	18.4	0.4	0	0	0	12
79	2	53	1	25.35	89	35.5	37	2.3	1163	12	10.6	101.88	5.25496	509	123	73	4.9	0.028	0	0	0	53
80	2	69	1	26.49	90	39.3	32	1.8	1005	12	53.3	74.1	0.415047	102	183	107	15.8	0.7	0	0	1	18
81	2	80	1	23.85	97	33.9	35.7	2.2	1094	15	41.9	83.02	0.81484	116	132	66	3.6	0.1	0	0	0	76
82	2	63	1	36	107	49.9	38.2	2.4	1289	7	25.4	104.39	1.58231	162	132	78	24.7	0.028	0	0	0	8
83	2	63	1	29.02	107	41.7	43.4	2.9	1415	12	50.6	95.46	0.552423	168	160	99	3.1	0.3	0	0	1	36
84	1	49	2	24.84	83	22.3	52.9	2.9	1537	15	178.5	94.82	0.312408	208	147	84	21.8	0.028	0	0	1	40
85	2	74	1	26.84	94	38.7	34.9	2.1	1095	9	39.2	89.3	0.955276	140	133	77	3.6	0.028	0	0	0	41
86	2	52	1	22.11	79	31.5	36.6	2.2	1131	18	54.3	109.16	0.243466	178	124	77	2.121	0.028	0	0	0	56
87	2	59	1	25.07	101	36.6	36.9	2.3	1160	13	143.4	95.29	0.152855	138	135	88	13.9	0.028	0	0	0	50
88	2	57	1	32.36	100	45.4	37.4	2.8	1232	10	16.3	77.15	2.05442	125	161	90	6	0.6	0	0	1	46
89	2	81	1	23.42	89	38.4	35.8	2.2	1096	19	45.5	38.44	0.977535	98	158	77	5.3	1.8	0	1	1	37
90	2	81	1	24.14	101	35.3	35.4	2.1	1090	15	36.8	59.17	0.611309	159	160	79	2.121	1.3	0	1	1	54
91	2	53	1	32.26	100	45.1	30.1	2.2	1187	13	42.9	117.02	0.368851	236	149	94	6.1	1.3	0	0	1	9
92	2	56	1	20.43	100	31.1	39.8	2	1037	14	30.8	99.25	0.392277	272	136	101	10.6	2.3	0	0	1	22
93	2	50	1	29.87	98	42.6	36.4	2.2	1184	11	78.5	101.99	0.696678	137	145	81	4.1	0.1	0	0	1	24
94	2	63	1	32.78	105	46.1	40.8	2.6	1353	14	50.4	60.64	0.77145	84	138	86	6.9	0.028	0	1	0	32
95	2	53	1	22.8	90	32	36	2.2	1117	7	67.7	111.23	0.95036	112	117	66	4.8	0.3	0	0	0	21
96	1	65	2	23.55	87	23.7	39.8	2.2	1130	11	38.8	82.61	1.10093	115	129	89	5.9	0.028	0	0	0	63
